# Supplementary material for: Transmembrane 29 (Tmem29), a Newly Identified Molecule Showed Downregulation in Hypoxic-Ischemic Brain Damage
Source: NeuroSci. 2022 Jan 1;3(1):41–51. doi: 10.3390/neurosci3010003 (PMC11523738; doi:10.3390/neurosci3010003)
Supplement: Supplementary file 1 [file neurosci-03-00003-s001.zip]

Archive with 1 entries (1 files):
- neurosci-1502742-supplementary.pdf
